# Supplementary material for: Developments in Algorithms for Sequence Alignment: A Review
Source: Biomolecules. 2022 Apr 6;12(4):546. doi: 10.3390/biom12040546 (PMC9024764; doi:10.3390/biom12040546)
Supplement: Supplementary file 1 [file biomolecules-12-00546-s001.zip]

Archive with 1 entries (1 files):
- biomolecules-1614149-supplementary.pdf
